# Supplementary material for: Biochemical, Hematological, Inflammatory, and Gut Permeability Biomarkers in Patients with Alcohol Withdrawal Syndrome with and without Delirium Tremens
Source: J Clin Med. 2024 May 8;13(10):2776. doi: 10.3390/jcm13102776 (PMC11121978; doi:10.3390/jcm13102776)
Supplement: Supplementary file 1 [file jcm-13-02776-s001.zip › Supplementary Table S1.xlsx]

## Sheet: Лист1
Table S1. Comparison of biomarker levels in alcohol withdrawal syndrome in patients with and without alcoholic liver disease (ALD).
Parameters	Patients with ALD	n	Patients without ALD	n	p-value
Biochemical parameters
ALT (U/L)	33 (22, 88)	16	45 (23, 78)	87	0.91
Amylase (U/L)	58 (49, 84)	13	61 (47, 71)	72	0.77
AST (U/L)	36 (25, 98	16	42 (24, 64)	86	0.95
GGT (U/L)	89 (38, 219)	16	62 (26, 109)	87	0.22
CPK-MB (U/L)	19 (8, 22)	13	18 (15, 25)	72	0.44
ALP (U/L)	152 (101, 174)	13	153 (119, 192)	72	0.35
Albumin (g/L)	44 (41, 46)	16	44 (42, 46)	87	0.71
Total protein (g/L)	77 (68, 79)	16	73 (69, 79)	87	0.45
Total bilirubin (umol/L)	7 (4.9, 11)	16	7.5 (4.9, 11)	87	0.68
Glucose (mmol/L)	4.6 (3.9, 5.4)	16	5.1 (4.2, 6)	87	0.27
Creatinine (umol/L)	85 (66, 92)	16	77 (62, 97)	87	0.84
Urea (mmol/L)	3.5 (3.2, 3.7)	16	4 (3.2, 4.6)	87	0.046
Triglycerides (mmol/L)	1.39 (0.68, 1.88)	16	1.31 (0.9, 2.14)	87	0.75
Cholesterol (mmol/L)	4.7 (3.8, 5.4)	16	4.7 (3.9, 5.5)	87	0.93
hsCRP (mg/L)	8 (3, 17)	16	12 (5, 21)	87	0.26
K+ (mmol/L)	5 (4.7, 5.9)	16	5 (4.5, 6.6)	85	0.87
Na+ (mmol/L)	144 (141, 145)	16	144 (141, 146)	86	0.93
Uric acid (mmol/L)	155 (124, 212)	6	213 (167, 283)	38	0.053
AST/ALT ratio	0.96 (0.81, 1.12)	16	0.95 (0.74, 1.26)	87	0.74
Hematological parameters
WBC (×10^9/L)	6.6 (5.2, 9.1)	16	6.5 (5.4, 7.8)	87	0.88
LYM (×10^9/L)	1.6 (1.1, 2)	16	1.9 (1.4, 2.3)	87	0.06
MID (×10^9/L)	0.28 (0.13, 0.76)	16	0.4 (0.2, 0.6)	87	0.33
GRA (×10^9/L)	4.7 (3.2, 6,2)	16	4.2 (3.3, 5.4)	87	0.37
LYM (%)	20.1 (16.9, 31.4)	16	27.9 (23.1, 35.7)	87	0.07
MID (%)	3.3 (2.3, 9)	16	6.4 (3, 9.7)	87	0.23
GRA (%)	74 (58, 81)	16	65 (56, 72)	87	0.055
RBC (×10^12/L)	4.1 (3.8, 4.6)	16	4.4 (3.9, 4.8)	87	0.53
HGB (g/L)	127 (118, 137)	16	132 (119, 144)	87	0.24
HCT (%)	40 (37, 43)	16	42 (37, 46)	87	0.22
MCV (fL)	93 (90, 99)	16	96 (92, 100)	87	0.31
MCH (pg)	29.6 (28.1, 31.1)	16	30.2 (28.7, 32)	87	0.25
MCHC (g/L)	313 (309, 322)	16	316 (309, 320)	87	0.99
RDWc (%)	15.4 (14.5, 18.8)	16	15 (14.3, 16.1)	87	0.28
PLT (×10^9/L)	264 (175, 341)	16	246 (177, 328)	87	0.84
PCT (%)	0.27 (0.2, 0.35)	16	0.27 (0.21, 0.36)	87	0.9
MPV (fL)	10.6 (10, 11.3)	16	11.1 (10.2, 11.9)	87	0.16
PDWc (%)	38 (37.3, 39.4)	16	39.6 (38.4, 40.5)	87	0.02
Inflammatory parameters
ESR (mm/h)	10 (2.3, 20)	16	9 (3, 21)	87	0.96
PLR	171 (109, 243)	16	143 (94, 186)	87	0.15
Biomarkers of gut permeability
FABP2 (ng/mL)	0.3 (0.2, 0.9)	9	0.16 (0.09, 0.3)	48	0.02
LBP (ng/mL)	2.8 (2.3, 3.3)	16	3.1 (2.6, 3.9)	99	0.04
Zonulin (ng/mL)	249 (137, 300)	16	192 (92, 282)	97	0.39
Clinical data
Age	45 (39, 50)	20	43 (34, 51)	103	0.29
Age of onset of episodic use	20 (17, 24)	20	20 (17, 25)	103	0.74
Age of onset of systematic use	29.5 (23.4, 34,8)	20	29 (24, 35)	103	0.85
Duration of addiction	16 (9, 21)	20	10 (4, 20)	103	0.09
Age of formation of AWS	34 (28, 39)	20	30 (25, 35)	97	0.19
AWS duration	3 (2, 5)	20	3 (2, 4)	96	0.15
BMI	23 (22, 25)	20	24 (23, 26)	103	0.19
Note: Data are presented as a median (Q1 - Q3).
The significance of the differences was calculated using the Mann–Whitney U test.
* Statistically significant differences are marked in red.
