# Supplementary material for: Biochemical, Hematological, Inflammatory, and Gut Permeability Biomarkers in Patients with Alcohol Withdrawal Syndrome with and without Delirium Tremens
Source: J Clin Med. 2024 May 8;13(10):2776. doi: 10.3390/jcm13102776 (PMC11121978; doi:10.3390/jcm13102776)
Supplement: Supplementary file 1 [file jcm-13-02776-s001.zip › Supplementary Table S2.xlsx]

## Sheet: Лист1
Table S2. Comparison of biomarker levels in alcohol withdrawal syndrome in patients with and without pancreatitis.
Parameters	Patients with pancreatitis	n	Patients without pancreatitis	n	p-value
Biochemical parameters
ALT (U/L)	42 (21, 89)	44	42 (24, 76)	59	0.77181
Amylase (U/L)	55 (46, 68)	40	62 (51, 76)	45	0.13217
AST (U/L)	37 (23, 87)	44	41 (25, 53)	59	0.98936
GGT (U/L)	66 (27, 203)	44	63 (27, 103)	59	0.51783
CPK-MB (U/L)	19 (14, 24)	40	20 (14, 25)	45	0.90529
ALP (U/L)	153 (116, 181)	40	152 (119, 199)	45	0.98595
Albumin (g/L)	44 (41, 46)	44	44 (42, 46)	59	0.20196
Total protein (g/L)	73 (68, 79)	44	74 (69, 79)	59	0.77946
Total bilirubin (umol/L)	8 (5, 11)	44	7 (5, 10)	59	0.13967
Glucose (mmol/L)	5 (4, 5.9)	44	5.1 (4.2, 6)	59	0.67447
Creatinine (umol/L)	81 (68, 93)	44	75 (60, 104)	59	0.67935
Urea (mmol/L)	3.7 (3.2, 4.7)	44	3.8 (3.2, 4.4)	59	0.77435
Triglycerides (mmol/L)	1.5 (0.95, 2.5)	44	1.2 (0.75, 1.79)	59	0.02529
Cholesterol (mmol/L)	4.6 (3.4, 5.3)	44	4.8 (4.1, 5.6)	59	0.12849
hsCRP (mg/L)	10 (4, 20)	44	12 (6, 22)	59	0.3953
K+ (mmol/L)	5 (4.6, 8.8)	44	5 (4.6, 6.1)	57	0.44097
Na+ (mmol/L)	143 (140, 146)	44	144 (141, 147)	58	0.52309
Uric acid (mmol/L)	184 (144, 230)	22	227 (169, 308)	22	0.05726
AST/ALT ratio	0.93 (0.8, 1.15)	44	0.96 (0.74, 1.13)	59	0.75
Hematological parameters
WBC (×10^9/L)	6.7 (5.6, 8.2)	44	6.3 (5.4, 7.8)	59	0.29831
LYM (×10^9/L)	1.7 (1.4, 2.1)	44	1.9 (1.4, 2.3)	59	0.56864
MID (×10^9/L)	0.4 (0.2, 0.6)	44	0.4 (0.2, 0.6)	59	0.33189
GRA (×10^9/L)	4.6 (3, 5.8)	44	4 (3.3, 5)	59	0.13533
LYM (%)	26 (20, 35)	44	28 (23, 36)	59	0.37523
MID (%)	4.3 (2.9, 8.8)	44	6.7 (3.1, 10)	59	0.17063
GRA (%)	69 (57, 78)	44	65 (56, 71)	59	0.14154
RBC (×10^12/L)	4.2 (3.8, 4.9)	44	4.4 (4, 4.7)	59	0.4452
HGB (g/L)	127 (113, 140)	44	134 (120, 144)	59	0.10437
HCT (%)	40 (37, 45)	44	42 (38, 45)	59	0.11182
MCV (fL)	95 (91, 100)	44	97 (92, 101)	59	0.20696
MCH (pg)	30 (28, 31)	44	30 (29, 32)	59	0.08841
MCHC (g/L)	315 (309, 320)	44	316 (309, 321)	59	0.64281
RDWc (%)	15.3 (14.5, 17)	44	14.9 (14.3, 15.9)	59	0.20025
PLT (×10^9/L)	223 (172, 351)	43	247 (187, 315)	59	0.91903
PCT (%)	0.26 (0.2, 0.38)	44	0.27 (0.22, 0.34)	59	0.98669
MPV (fL)	10.9 (10.2, 11.8)	44	11 (10.1, 11.8)	59	0.83617
PDWc (%)	39.3 (38.1, 40.7)	44	39.6 (38.1, 40.3)	59	0.85443
Inflammatory parameters
ESR (mm/h)	11 (3, 22)	44	8 (3, 18)	59	0.2448
PLR	152 (102, 201)	43	148 (96, 182)	59	0.62079
Biomarkers of gut permeability
FABP2 (ng/mL)	0.2 (0.09, 0.3)	21	0.2 (0.1, 0.3)	35	0.83241
LBP (ng/mL)	3 (2.4, 3.7)	45	3.1 (2.6, 4)	68	0.10176
Zonulin (ng/mL)	246 (121, 306)	45	130 (84, 266)	68	0.01235
Clinical data
Age	40 (34, 51)	49	45 (37, 51)	74	0.25751
Age of onset of episodic use	19 (17, 24)	49	20 (18 25)	74	0.20673
Age of onset of systematic use	26 (23, 32)	49	30 (25, 38)	74	0.03345
Duration of addiction	13 (8, 19)	49	10 (4, 20)	74	0.20512
Age of formation of AWS	30 (25, 35)	45	31 (27, 38)	71	0.43016
AWS duration	3 (2, 4)	45	3 (2, 3)	71	0.0465
BMI	24 (23, 27)	49	24 (22, 26)	74	0.2084
Note: Data are presented as a median (Q1 - Q3).
The significance of the differences was calculated using the Mann–Whitney U test.
* Statistically significant differences are marked in red.
