# Supplementary material for: Biochemical, Hematological, Inflammatory, and Gut Permeability Biomarkers in Patients with Alcohol Withdrawal Syndrome with and without Delirium Tremens
Source: J Clin Med. 2024 May 8;13(10):2776. doi: 10.3390/jcm13102776 (PMC11121978; doi:10.3390/jcm13102776)
Supplement: Supplementary file 1 [file jcm-13-02776-s001.zip › Supplementary Table S3.xlsx]

## Sheet: Лист1
Table S3. Comparison of biomarker levels in alcohol withdrawal syndrome in patients with and without arterial hypertension.
Parameters	Patients with arterial hypertension	n	Patients without arterial hypertension	n	p-value
Biochemical parameters
ALT (U/L)	52 (30, 85)	19	39 (21, 78)	84	0.21134
Amylase (U/L)	58 (46, 80)	17	61 (49, 71)	68	0.54566
AST (U/L)	42 (29, 55)	19	38 (24, 68)	84	0.63396
GGT (U/L)	86 (39, 172)	19	63 (26, 154)	84	0.2727
CPK-MB (U/L)	19 (15, 25)	17	18.5 (14, 25)	68	0.95615
ALP (U/L)	161 (140, 192)	17	149 (115, 181)	68	0.31742
Albumin (g/L)	44 (42, 46)	19	44 (42, 46)	84	0.76821
Total protein (g/L)	70 (66, 77)	19	74 (69, 79)	84	0.35179
Total bilirubin (umol/L)	6.7 (4.3, 9.9)	19	7.5 (5.3, 10.8)	84	0.35173
Glucose (mmol/L)	5.1 (3.8, 6.2)	19	5.1 (4.2, 6)	84	0.76925
Creatinine (umol/L)	93 (77, 113)	19	74 (61, 90)	84	0.00694
Urea (mmol/L)	3.6 (3.2, 6)	19	3.8 (3.2, 4.4)	84	0.98643
Triglycerides (mmol/L)	1.3 (0.6, 2.3)	19	1.3 (0.9, 1.9)	84	0.75951
Cholesterol (mmol/L)	4.4 (3.7, 5.6)	19	4.8 (4, 5.5)	84	0.70515
hsCRP (mg/L)	12.5 (7, 21.6)	19	10.4 (4.5, 20)	84	0.56601
K+ (mmol/L)	4.9 (4.7, 5.3)	19	5 (4.5, 6.7)	84	0.9638
Na+ (mmol/L)	144 (142, 148)	18	143 (141, 146)	84	0.27632
Uric acid (mmol/L)	172 (144, 228)	7	213 (160, 278)	37	0.47032
AST/ALT ratio	0.82 (0.6, 1.1)	19	0.96 (0.8, 1.26)	84	0.04
Hematological parameters
WBC (×10^9/L)	6.5 (5.4, 8.3)	19	6.5 (5.3, 7.8)	84	0.44665
LYM (×10^9/L)	1.9 (1.5, 2.4)	19	1.8 (1.4, 2.2)	84	0.67072
MID (×10^9/L)	0.4 (0.3, 0.8)	19	0.4 (0.2, 0.6)	84	0.14702
GRA (×10^9/L)	4.3 (3.7, 5.8)	19	4.3 (3.1, 5.4)	84	0.43157
LYM (%)	27 (30, 32)	19	28 (21, 36)	84	0.56026
MID (%)	7.3 (4.6, 10.4)	19	5.7 (2.6, 9.1)	94	0.15558
GRA (%)	63 (61, 71)	19	66 (56, 74)	84	0.87836
RBC (×10^12/L)	4.4 (3.8, 4.8)	19	4.4 (3.8, 4.8)	84	0.98304
HGB (g/L)	128 (119, 140)	19	132 (119, 144)	84	0.41417
HCT (%)	39 (37, 44)	19	42 (38, 45)	84	0.30356
MCV (fL)	92 (87, 100)	19	97 (92, 100)	84	0.04401
MCH (pg)	29.5 (27.4, 32)	19	30.3 (29.9, 32)	84	0.21907
MCHC (g/L)	314 (307, 325)	19	316 (309, 320)	84	0.92542
RDWc (%)	16 (15, 18)	19	15 (14, 16)	84	0.04376
PLT (×10^9/L)	360 (202, 394)	18	224 (172, 297)	84	0.0359
PCT (%)	0.35 (0.2, 0.42)	19	0.26 (0.2, 0.3)	84	0.05035
MPV (fL)	11 (10, 12)	19	11 (10, 13)	84	0.54017
PDWc (%)	39 (38.5, 40)	19	39.5 (38.1, 40.6)	84	0.99661
Inflammatory parameters
ESR (mm/h)	10 (2, 18)	19	9 (3, 21)	84	0.74527
PLR	171 (155, 212)	18	133 (89, 189)	84	0.02726
Biomarkers of gut permeability
FABP2 (ng/mL)	0.27 (0.2, 0.3)	11	0.16 (0.09, 0.3)	45	0.34266
LBP (ng/mL)	3 (2.7, 4)	23	3 (2.4, 3.8)	90	0.35576
Zonulin (ng/mL)	170 (84, 261)	23	217 (98, 288)	90	0.20809
Clinical data
Age	51 (39, 58)	25	42.5 (34, 49)	98	0.00166
Age of onset of episodic use	20 (18, 23.5)	25	20 (17, 25)	98	0.63839
Age of onset of systematic use	29 (25, 37)	25	29 (23, 35)	98	0.40246
Duration of addiction	15.5 (6, 28)	24	11 (4, 19)	99	0.11751
Age of formation of AWS	31.5 (27, 41.5)	24	30 (25, 36)	98	0.31721
AWS duration	3 (2, 4)	25	3 (2, 4)	91	0.36799
BMI	25 (23, 28)	25	24 (22, 26)	98	0.14053
Note: Data are presented as a median (Q1 - Q3).
The significance of the differences was calculated using the Mann–Whitney U test.
* Statistically significant differences are marked in red.
