# Supplementary material for: Biochemical, Hematological, Inflammatory, and Gut Permeability Biomarkers in Patients with Alcohol Withdrawal Syndrome with and without Delirium Tremens
Source: J Clin Med. 2024 May 8;13(10):2776. doi: 10.3390/jcm13102776 (PMC11121978; doi:10.3390/jcm13102776)
Supplement: Supplementary file 1 [file jcm-13-02776-s001.zip › Supplementary Table S4.xlsx]

## Sheet: Лист1
Table S4. Correlation matrix of all biomarkers and clinical data.
		Age	Age ons. of ep. use	Age ons. of syst. use	Duration of addiction	Age of form. of AWS	AWS duration	BMI	CIWA-Ar	CGI-S	MADRS	AUDIT	HDRS	ESS	ISI	BPAQ24	ALT	Amylase	AST	GGT	CPK-MB	ALP	Albumin	Tot. protein	Tot. bilirubin	Glucose	Creatinine	Urea	Triglycerides	Cholesterol	hsCRP	K+	Na+	Uric acid	AST/ALT ratio	WBC (×10^9/L)	LYM (×10^9/L)	MID (×10^9/L)	GRA (×10^9/L)	LYM (%)	MID (%)	GRA (%)	RBC (×10^12/L)	HGB (g/L)	HCT (%)	MCV (fL)	MCH (pg)	MCHC (g/L)	RDWc (%)
Age	Spearman Corr.	1	0.1772*	0.33893*	0.62919*	0.51018*	0.11227	-0.11025	-0.23636*	0.09344	-0.0683	-0.12678	0.08782	-0.01903	-0.07897	-0.19251*	-0.21342*	0.16092	-0.23408*	-0.07928	-0.11872	0.2037	-0.21545*	-0.16251	-0.18803	0.04617	-0.10046	0.10942	-0.1339	0.0827	-0.13945	0.02069	-0.19152	-0.16517	0.07119	0.11217	0.2731*	0.14851	0.01989	0.17406	0.10375	-0.1579	-0.10493	-0.18972	-0.164	0.02965	0.02248	-0.03359	0.30779*
	p-value	--	0.04991	0.000125737	6.50657e-15	4.91334e-09	0.23017	0.22478	0.00849	0.30396	0.45288	0.16232	0.3341	0.83452	0.3853	0.03291	0.03042	0.14122	0.01732	0.42602	0.27919	0.0615	0.02884	0.101	0.05717	0.64329	0.31267	0.27121	0.17752	0.40629	0.16005	0.8373	0.05381	0.28397	0.47485	0.25927	0.00525	0.13437	0.84194	0.07867	0.29697	0.11117	0.2915	0.05492	0.09786	0.76625	0.82166	0.73624	0.00156
Age of ons. of ep. use	Spearman Corr.	0.1772*	1	0.65578*	-0.2987*	0.53294*	-0.13559	0.12354	-0.06286	-0.22827*	-0.16326	-0.1478	-0.18835*	0.01512	0.01505	-0.05179	-0.01134	0.08342	0.03747	0.17133	0.08123	0.03807	-0.19681*	0.07446	-0.0841	0.11379	-0.0707	-0.19301	0.07228	0.18079	-0.07058	-0.17782	0.12975	0.21499	0.12551	0.07218	0.03132	0.03208	0.08857	-0.07419	0.00219	0.02235	-0.02598	-0.03286	-0.01312	-0.00972	-0.00447	0.00208	0.15353
	p-value	0.04991	--	1.84815e-16	0.000791141	7.34567e-10	0.1467	0.17341	0.48972	0.01111	0.07118	0.10279	0.03695	0.86816	0.86877	0.56942	0.90951	0.44786	0.70706	0.08356	0.45991	0.72943	0.04631	0.45473	0.39834	0.25243	0.47793	0.05078	0.46809	0.06762	0.4787	0.07523	0.19367	0.16108	0.2065	0.46871	0.75344	0.74766	0.37363	0.45643	0.98245	0.8227	0.79449	0.74175	0.89533	0.9224	0.96428	0.98338	0.12153
Age of ons. of syst. use	Spearman Corr.	0.33893*	0.65578*	1	-0.44081*	0.70436*	-0.24693*	-0.10186	-0.13056	-0.25147*	-0.27822*	-0.13578	-0.16426	0.00782	0.0409	-0.08817	-0.07984	0.24068*	-0.03034	0.08831	0.01444	0.21901*	-0.12527	0.0409	-0.06223	0.05573	-0.08526	-0.09561	-0.00122	0.22703*	-0.00184	-0.19885*	0.05046	0.33056*	0.11742	0.02174	0.10828	0.01146	-0.00438	0.07547	0.00202	-0.07263	-0.02862	-0.0159	0.00399	0.04699	0.05034	0.01214	0.14426
	p-value	0.000125737	1.84815e-16	--	3.34846e-07	1.13118e-18	0.00753	0.26225	0.15004	0.00502	0.00183	0.13429	0.06946	0.93159	0.65328	0.33219	0.42271	0.0265	0.76098	0.37506	0.89561	0.04403	0.20738	0.68163	0.53235	0.5761	0.39182	0.3367	0.99025	0.0211	0.98526	0.04621	0.61449	0.02841	0.2375	0.82746	0.27626	0.90853	0.96501	0.44867	0.98385	0.46597	0.77415	0.87331	0.96811	0.6374	0.6136	0.90314	0.14598
Duration of addiction	Spearman Corr.	0.62919*	-0.2987*	-0.44081*	1	-0.02524	0.32684*	0.02675	-0.08581	0.31932*	0.20771*	0.05082	0.26967*	0.04162	-0.03229	-0.05532	-0.07316	-0.07244	-0.13484	-0.08953	-0.05829	-0.01023	-0.13798	-0.13597	-0.1124	0.01733	-0.10565	0.15047	-0.1155	-0.11977	-0.14509	0.14811	-0.20497*	-0.39506*	-0.03433	0.06706	0.10297	0.07586	0.03512	0.05273	0.03377	-0.04013	-0.05061	-0.10197	-0.07712	0.01946	-0.03372	-0.14181	0.09411
	p-value	6.50657e-15	0.000791141	3.34846e-07	--	0.78801	0.000342448	0.76902	0.34133	0.000283662	0.02011	0.57351	0.00236	0.64488	0.72075	0.54002	0.4605	0.50743	0.17234	0.36608	0.59397	0.92549	0.16246	0.16873	0.25597	0.86138	0.28579	0.12735	0.24299	0.22587	0.1417	0.13737	0.03781	0.00795	0.72933	0.49883	0.29825	0.44404	0.7234	0.59498	0.73362	0.68589	0.60994	0.30299	0.43647	0.84458	0.734	0.15102	0.34197
Age of form. of AWS	Spearman Corr.	0.51018*	0.53294*	0.70436*	-0.02524	1	0.05184	-0.03019	-0.19514*	-0.0914	-0.27635*	-0.16541	-0.12661	0.11366	0.02951	-0.07782	-0.05418	0.31961*	-0.05471	0.09829	-0.09763	0.21884*	-0.19181	-0.02272	-0.08412	0.06004	-0.11917	-0.06418	0.00479	0.23177*	-0.03489	-0.05243	0.01277	0.23565	0.04767	0.13109	0.0974	-0.02984	0.13848	-0.01416	-0.07766	0.03177	-0.02834	-0.03298	-0.02233	0.04521	0.01637	-0.01396	0.28707*
	p-value	4.91334e-09	7.34567e-10	1.13118e-18	0.78801	--	0.58048	0.74769	0.0358	0.32916	0.00267	0.07599	0.17565	0.22444	0.7532	0.40634	0.5962	0.00363	0.59264	0.3356	0.38588	0.04967	0.05849	0.82427	0.41022	0.55704	0.24251	0.53012	0.9627	0.02166	0.73307	0.61191	0.90123	0.12821	0.64112	0.19821	0.34004	0.77053	0.17389	0.88996	0.4472	0.75614	0.78179	0.74716	0.8272	0.65845	0.87289	0.89152	0.00416
AWS duration	Spearman Corr.	0.11227	-0.13559	-0.24693*	0.32684*	0.05184	1	-0.00288	0.12355	0.14707	0.12165	0.05912	0.18428*	0.00906	-0.1136	-0.14255	-0.04495	-0.06095	-0.12648	-0.07067	-0.01634	-0.13029	-0.22012*	-0.2835*	0.05954	0.04241	-0.11116	-0.09708	0.02338	-0.11578	-0.11405	0.01059	0.013	-0.21376	-0.12156	0.08047	-0.09471	-0.04001	0.12374	-0.15904	-0.07172	0.13599	-0.1065	-0.07639	-0.08413	0.03545	-0.0019	-0.02036	0.11938
	p-value	0.23017	0.1467	0.00753	0.000342448	0.58048	--	0.97549	0.1864	0.11517	0.1933	0.52844	0.04768	0.92314	0.22466	0.1269	0.66033	0.58886	0.21462	0.48926	0.88487	0.24633	0.02942	0.00467	0.56033	0.67843	0.27585	0.34162	0.81927	0.25625	0.26346	0.91841	0.89944	0.1687	0.23311	0.43088	0.35357	0.6957	0.22476	0.11777	0.4828	0.18182	0.29661	0.45468	0.41013	0.72895	0.98517	0.84228	0.24165
BMI	Spearman Corr.	-0.11025	0.12354	-0.10186	0.02675	-0.03019	-0.00288	1	-0.08377	-0.19773*	-0.11223	0.12045	-0.08266	0.11863	0.08244	0.02508	0.22151*	0.06064	0.10394	0.21939*	0.06311	-0.0496	-0.000336561	-0.00452	-0.05574	0.0072	0.3084*	-0.06363	0.15976	0.05884	0.13364	-0.11089	0.03048	0.11924	-0.26713*	0.06974	0.14992	0.09421	0.03883	0.08763	0.05201	-0.08858	0.18608	0.20588*	0.24544*	0.0151	-0.01169	-0.11421	-0.05366
	p-value	0.22478	0.17341	0.26225	0.76902	0.74769	0.97549	--	0.35693	0.02836	0.21648	0.1845	0.36338	0.19126	0.36464	0.78309	0.02453	0.58145	0.29612	0.02597	0.56613	0.65212	0.99731	0.96384	0.57598	0.94248	0.00153	0.52313	0.10696	0.55495	0.17836	0.26959	0.76107	0.44073	0.00638	0.4839	0.13066	0.34384	0.69696	0.37873	0.60186	0.3736	0.05984	0.03695	0.01246	0.87967	0.90667	0.25067	0.59034
CIWA-Ar	Spearman Corr.	-0.23636*	-0.06286	-0.13056	-0.08581	-0.19514*	0.12355	-0.08377	1	0.43078*	0.18949*	0.12591	0.20994*	0.02982	0.01784	0.05637	0.19755*	-0.10408	0.1409	0.15672	-0.01995	-0.07791	0.05628	0.07651	0.192	-0.03087	-0.05767	-0.08638	0.03927	-0.01239	0.00874	0.15155	-0.01557	-0.36519*	-0.14777	-0.02018	-0.19078	-0.07166	0.06212	-0.15675	-0.06243	0.15868	-0.13521	-0.11939	-0.14094	-0.04871	0.01728	0.02076	-0.10349
	p-value	0.00849	0.48972	0.15004	0.34133	0.0358	0.1864	0.35693	--	5.31279e-07	0.0343	0.16175	0.01878	0.74128	0.84343	0.53239	0.04442	0.34026	0.15367	0.11211	0.85532	0.47582	0.57041	0.44017	0.05087	0.75572	0.56092	0.38327	0.69228	0.90062	0.92981	0.12837	0.87593	0.01479	0.1344	0.83887	0.05239	0.46977	0.53104	0.11204	0.52895	0.10764	0.17114	0.22738	0.15355	0.62342	0.86182	0.8343	0.29581
CGI-S	Spearman Corr.	0.09344	-0.22827*	-0.25147*	0.31932*	-0.0914	0.14707	-0.19773*	0.43078*	1	0.09765	0.00816	0.1494	0.00957	-0.068	0.10685	0.01475	-0.12471	-0.00354	-0.06679	-0.12002	-0.10233	0.01998	-0.05597	0.12583	-0.13235	-0.11163	0.08388	-0.13976	0.00765	0.01619	0.08814	-0.05767	-0.35361*	2.22404e-05	0.053	-0.10999	-0.0494	0.10536	-0.1503	-0.07283	0.15481	-0.11934	-0.12401	-0.1575	-0.05801	0.01669	0.09057	-0.06373
	p-value	0.30396	0.01111	0.00502	0.000283662	0.32916	0.11517	0.02836	5.31279e-07	--	0.27863	0.92808	0.09633	0.91566	0.45112	0.23563	0.8819	0.25261	0.97156	0.50051	0.27103	0.34848	0.84047	0.57255	0.20311	0.18048	0.25926	0.39723	0.15706	0.93856	0.87041	0.37837	0.56286	0.01854	0.99982	0.59311	0.26637	0.61849	0.28711	0.12779	0.4625	0.11661	0.22757	0.20977	0.11033	0.5586	0.86643	0.36051	0.52039
MADRS	Spearman Corr.	-0.0683	-0.16326	-0.27822*	0.20771*	-0.27635*	0.12165	-0.11223	0.18949*	0.09765	1	0.01705	0.54827*	-0.05397	0.09231	0.21845*	0.04202	-0.16098	0.01117	-0.02535	0.17513	-0.10711	-0.01148	-0.08603	0.00845	-0.00654	-0.082	0.10495	0.00142	-0.10455	-0.12343	0.05263	0.14201	-0.24543	-0.08392	-0.01565	-0.13009	-0.12035	0.07168	-0.15894	-0.10952	0.14969	-0.01589	0.0274	0.03524	0.17982	0.10292	-0.04437	-0.16291
	p-value	0.45288	0.07118	0.00183	0.02011	0.00267	0.1933	0.21648	0.0343	0.27863	--	0.85033	3.63098e-11	0.54995	0.3059	0.01439	0.67193	0.13869	0.91042	0.79842	0.10678	0.3263	0.90788	0.38522	0.93215	0.94748	0.40796	0.28904	0.98861	0.29088	0.21191	0.59932	0.15244	0.10832	0.397	0.87474	0.1881	0.22363	0.46963	0.10705	0.26839	0.12934	0.87278	0.78244	0.72248	0.06777	0.29847	0.65471	0.09848
AUDIT	Spearman Corr.	-0.12678	-0.1478	-0.13578	0.05082	-0.16541	0.05912	0.12045	0.12591	0.00816	0.01705	1	0.20906*	0.28777*	0.14186	0.0813	-0.06461	-0.13239	-0.03809	-0.04326	0.06871	-0.01262	-0.03806	-0.13539	0.04178	-0.05823	0.01252	-0.04745	0.11232	-0.16775	0.02881	0.09326	-0.15638	-0.19637	0.15483	0.13645	0.14795	0.16713	0.03764	0.03212	0.11802	-0.09221	0.07823	-0.04723	-0.04716	-0.20786*	-0.22074*	-0.08212	0.02461
	p-value	0.16232	0.10279	0.13429	0.57351	0.07599	0.52844	0.1845	0.16175	0.92808	0.85033	--	0.01929	0.00114	0.11455	0.36742	0.51462	0.22432	0.70103	0.6628	0.5296	0.9082	0.70131	0.17059	0.67365	0.55711	0.89964	0.6324	0.2563	0.08873	0.77157	0.35119	0.11469	0.2014	0.11656	0.16723	0.13393	0.08993	0.70444	0.74617	0.23278	0.35184	0.42991	0.63397	0.63452	0.03423	0.02434	0.40722	0.80418
HDRS	Spearman Corr.	0.08782	-0.18835*	-0.16426	0.26967*	-0.12661	0.18428*	-0.08266	0.20994*	0.1494	0.54827*	0.20906*	1	0.10789	0.15633	0.25005*	-0.19612*	-0.18034	-0.13977	-0.09093	0.07596	-0.01383	-0.21527*	-0.21426*	0.18865	-0.12322	-0.08525	0.1013	-0.0294	-0.22775*	0.11706	-0.00461	-0.11133	-0.2869	0.10056	0.03493	-0.13778	0.01291	0.10301	-0.10929	-0.00219	0.11041	-0.02005	-0.13744	-0.13203	-0.13326	-0.13173	0.02225	0.00131
	p-value	0.3341	0.03695	0.06946	0.00236	0.17565	0.04768	0.36338	0.01878	0.09633	3.63098e-11	0.01929	--	0.23107	0.08168	0.00492	0.04601	0.0966	0.15704	0.35861	0.48697	0.89942	0.02819	0.02896	0.05513	0.21269	0.38954	0.30619	0.76703	0.02007	0.23664	0.96331	0.26291	0.059	0.30976	0.72484	0.1631	0.89648	0.29809	0.26943	0.98238	0.26452	0.8399	0.16412	0.18156	0.17746	0.18254	0.82262	0.98949
ESS	Spearman Corr.	-0.01903	0.01512	0.00782	0.04162	0.11366	0.00906	0.11863	0.02982	0.00957	-0.05397	0.28777*	0.10789	1	0.24621*	0.1761*	0.0925	0.21042	0.13363	0.16512	0.08237	0.17463	-0.18222	-0.05705	-0.02311	0.07087	0.01206	-0.0036	0.03092	-0.12473	0.26558*	0.00972	-0.05376	-0.05083	0.06545	0.05816	-0.05173	0.19126	0.06894	-0.14006	0.15046	0.04962	0.02874	0.08648	0.06753	0.06278	0.11373	0.07854	0.02648
	p-value	0.83452	0.86816	0.93159	0.64488	0.22444	0.92314	0.19126	0.74128	0.91566	0.54995	0.00114	0.23107	--	0.00564	0.04948	0.35034	0.05182	0.17627	0.09392	0.45086	0.10781	0.06412	0.56515	0.81588	0.47468	0.9033	0.97106	0.75534	0.20711	0.00643	0.92274	0.58968	0.74317	0.50917	0.55754	0.60199	0.05179	0.4868	0.15616	0.12737	0.61693	0.77209	0.38271	0.49577	0.52664	0.25032	0.42804	0.7896
ISI	Spearman Corr.	-0.07897	0.01505	0.0409	-0.03229	0.02951	-0.1136	0.08244	0.01784	-0.068	0.09231	0.14186	0.15633	0.24621*	1	0.33353*	0.08588	-0.0239	0.10552	0.16045	0.20329	0.2544*	0.10402	-0.05299	-0.0995	-0.07174	0.1198	-0.07624	-0.09852	-0.11176	0.04273	-0.07387	-0.09515	0.10249	0.04855	0.03638	-0.12868	0.14294	0.05023	-0.17032	0.09603	0.09388	0.01921	0.02473	0.01865	-0.04509	-0.0191	-0.03997	-0.00406
	p-value	0.3853	0.86877	0.65328	0.72075	0.7532	0.22466	0.36464	0.84343	0.45112	0.3059	0.11455	0.08168	0.00564	--	0.000144143	0.38606	0.8271	0.28638	0.10372	0.06047	0.01809	0.29334	0.59318	0.31494	0.46926	0.22577	0.44174	0.31972	0.25869	0.66672	0.46058	0.33902	0.50798	0.62457	0.71387	0.19296	0.14773	0.61263	0.08388	0.33218	0.34317	0.84656	0.80324	0.85092	0.64944	0.8474	0.68708	0.96738
BPAQ24	Spearman Corr.	-0.19251*	-0.05179	-0.08817	-0.05532	-0.07782	-0.14255	0.02508	0.05637	0.10685	0.21845*	0.0813	0.25005*	0.1761*	0.33353*	1	0.04201	0.23742*	0.09636	0.08931	0.14806	-0.03689	-0.0259	0.19553*	0.0473	-0.15163	0.10112	-0.07739	-0.15339	-0.13045	0.07928	-0.0413	0.03666	0.16056	0.09236	-0.01272	-0.08062	-0.03736	0.02917	-0.10847	-0.04593	0.08292	0.01648	0.02948	0.01069	0.10065	0.11148	0.19623*	-0.04557
	p-value	0.03291	0.56942	0.33219	0.54002	0.40634	0.1269	0.78309	0.53239	0.23563	0.01439	0.36742	0.00492	0.04948	0.000144143	--	0.67196	0.02773	0.3305	0.36728	0.17369	0.73596	0.79407	0.04668	0.63353	0.12441	0.30708	0.43491	0.12006	0.18685	0.42372	0.68023	0.71313	0.29779	0.35106	0.89801	0.41588	0.70651	0.76881	0.27304	0.6434	0.40266	0.86816	0.76644	0.91421	0.30935	0.25988	0.04589	0.64597
ALT	Spearman Corr.	-0.21342*	-0.01134	-0.07984	-0.07316	-0.05418	-0.04495	0.22151*	0.19755*	0.01475	0.04202	-0.06461	-0.19612*	0.0925	0.08588	0.04201	1	0.11166	0.88163*	0.61989*	0.22295*	0.04013	0.04666	0.26251*	0.15244	0.01867	0.01001	-0.04606	0.02982	0.0318	0.01962	0.09784	0.02897	0.0024	-0.4248*	-0.08732	-0.15154	-0.20021*	0.02885	-0.11265	-0.15866	0.13919	-0.06252	0.04474	0.02243	0.17381	0.16893	0.04272	-0.08772
	p-value	0.03042	0.90951	0.42271	0.4605	0.5962	0.66033	0.02453	0.04442	0.8819	0.67193	0.51462	0.04601	0.35034	0.38606	0.67196	--	0.30605	4.854e-35	2.27395e-12	0.03908	0.7137	0.63814	0.0071	0.12238	0.8508	0.91969	0.64246	0.7638	0.74862	0.84333	0.3279	0.77144	0.98768	6.97121e-06	0.3781	0.12464	0.04157	0.77123	0.25488	0.10769	0.15878	0.52836	0.65201	0.82123	0.07764	0.08648	0.66674	0.37593
Amylase	Spearman Corr.	0.16092	0.08342	0.24068*	-0.07244	0.31961*	-0.06095	0.06064	-0.10408	-0.12471	-0.16098	-0.13239	-0.18034	0.21042	-0.0239	0.23742*	0.11166	1	0.08457	0.2394*	-0.04045	0.10556	-0.10683	0.29843*	-0.01926	-0.0309	0.28872*	0.03041	-0.14215	0.07121	0.20585	-0.14471	-0.05339	0.39629*	0.04599	0.05064	0.06269	0.14069	0.00978	0.07051	0.11569	-0.0704	-0.07619	-0.02787	-0.02989	0.11546	0.13166	0.03539	0.0785
	p-value	0.14122	0.44786	0.0265	0.50743	0.00363	0.58886	0.58145	0.34026	0.25261	0.13869	0.22432	0.0966	0.05182	0.8271	0.02773	0.30605	--	0.4388	0.02642	0.71152	0.33341	0.3276	0.00526	0.8603	0.77762	0.00702	0.78102	0.19169	0.51473	0.05724	0.18908	0.62747	0.00774	0.67411	0.64332	0.56634	0.19635	0.92879	0.51886	0.28883	0.51951	0.48568	0.79895	0.78471	0.2898	0.2269	0.74632	0.47247
AST	Spearman Corr.	-0.23408*	0.03747	-0.03034	-0.13484	-0.05471	-0.12648	0.10394	0.1409	-0.00354	0.01117	-0.03809	-0.13977	0.13363	0.10552	0.09636	0.88163*	0.08457	1	0.69861*	0.27329*	0.11979	-0.07942	0.26139*	0.23014*	0.02267	-0.05821	-0.09754	-0.0713	0.04167	0.15505	-0.0316	0.05148	0.04376	-0.01442	-0.22408*	-0.22727*	-0.23466*	-0.11056	-0.05543	-0.13018	0.07032	-0.22283*	-0.11687	-0.14049	0.19217	0.20315*	0.05934	0.00814
	p-value	0.01732	0.70706	0.76098	0.17234	0.59264	0.21462	0.29612	0.15367	0.97156	0.91042	0.70103	0.15704	0.17627	0.28638	0.3305	4.854e-35	0.4388	--	1.65364e-16	0.0109	0.27194	0.42291	0.00736	0.01876	0.81934	0.55722	0.3246	0.47201	0.67445	0.11603	0.75257	0.60556	0.77788	0.88449	0.02221	0.02033	0.0165	0.26388	0.57622	0.18778	0.47813	0.02299	0.23741	0.15488	0.05066	0.03861	0.54959	0.93464
GGT	Spearman Corr.	-0.07928	0.17133	0.08831	-0.08953	0.09829	-0.07067	0.21939*	0.15672	-0.06679	-0.02535	-0.04326	-0.09093	0.16512	0.16045	0.08931	0.61989*	0.2394*	0.69861*	1	0.01763	0.26508*	-0.257*	0.16793	0.17635	-0.01647	-0.000293405	-0.22846*	-0.15808	0.0192	0.24003*	-0.1501	0.06262	0.06688	-0.00521	-0.19132	-0.15273	-0.09011	-0.12511	-0.00661	-0.01847	-0.00942	-0.28925*	-0.20547*	-0.17833	0.29137*	0.24241*	-0.02676	0.13928
	p-value	0.42602	0.08356	0.37506	0.36608	0.3356	0.48926	0.02597	0.11211	0.50051	0.79842	0.6628	0.35861	0.09392	0.10372	0.36728	2.27395e-12	0.02642	1.65364e-16	--	0.87201	0.01364	0.00845	0.08839	0.07333	0.86824	0.99764	0.01967	0.109	0.84659	0.01412	0.13211	0.52974	0.66621	0.95817	0.05171	0.12166	0.363	0.20571	0.94689	0.85235	0.92442	0.0029	0.0364	0.07011	0.00269	0.01316	0.78742	0.15851
CPK-MB	Spearman Corr.	-0.11872	0.08123	0.01444	-0.05829	-0.09763	-0.01634	0.06311	-0.01995	-0.12002	0.17513	0.06871	0.07596	0.08237	0.20329	0.14806	0.22295*	-0.04045	0.27329*	0.01763	1	-0.05368	0.19629	0.15781	0.2026	-0.02149	0.12033	0.01834	-0.01568	0.03978	0.0303	-0.03308	0.04175	0.01553	0.11661	-0.1248	-0.16685	-0.13337	-0.04976	-0.11353	-0.06102	0.08749	0.07921	0.14072	0.12547	0.00517	0.03062	0.0293	-0.09961
	p-value	0.27919	0.45991	0.89561	0.59397	0.38588	0.88487	0.56613	0.85532	0.27103	0.10678	0.5296	0.48697	0.45086	0.06047	0.17369	0.03908	0.71152	0.0109	0.87201	--	0.62354	0.07008	0.14673	0.06138	0.84428	0.26976	0.86691	0.8861	0.71613	0.78179	0.76515	0.7044	0.9203	0.28498	0.25226	0.12466	0.22088	0.64914	0.29798	0.57678	0.42314	0.46848	0.19623	0.24971	0.96232	0.77956	0.78888	0.36149
ALP	Spearman Corr.	0.2037	0.03807	0.21901*	-0.01023	0.21884*	-0.13029	-0.0496	-0.07791	-0.10233	-0.10711	-0.01262	-0.01383	0.17463	0.2544*	-0.03689	0.04013	0.10556	0.11979	0.26508*	-0.05368	1	-0.01078	0.06638	0.07523	0.08061	-0.04376	-0.03252	0.03069	0.05478	0.20203	-0.19248	0.02582	0.19859	0.11378	0.09172	0.16544	0.04331	0.03928	0.04828	0.02796	-0.06944	0.07202	0.00131	0.06287	-0.05375	-0.07722	-0.18114	0.12656
	p-value	0.0615	0.72943	0.04403	0.92549	0.04967	0.24633	0.65212	0.47582	0.34848	0.3263	0.9082	0.89942	0.10781	0.01809	0.73596	0.7137	0.33341	0.27194	0.01364	0.62354	--	0.92155	0.54367	0.49117	0.46063	0.68912	0.76629	0.7791	0.61642	0.06212	0.07941	0.81452	0.19626	0.2969	0.40097	0.12793	0.69217	0.71953	0.65891	0.79828	0.52525	0.50993	0.99047	0.56524	0.62308	0.47976	0.09511	0.24556
Albumin	Spearman Corr.	-0.21545*	-0.19681*	-0.12527	-0.13798	-0.19181	-0.22012*	-0.000336561	0.05628	0.01998	-0.01148	-0.03806	-0.21527*	-0.18222	0.10402	-0.0259	0.04666	-0.10683	-0.07942	-0.257*	0.19629	-0.01078	1	0.39606*	0.0617	-0.11985	0.18809	0.06892	0.05552	0.22945*	0.00102	0.13675	0.23588*	0.07257	-0.21613*	0.06131	-0.00435	-0.11332	0.09101	-0.0619	-0.12594	0.11511	0.41447*	0.44471*	0.41197*	-0.16635	-0.12402	0.04946	-0.29274*
	p-value	0.02884	0.04631	0.20738	0.16246	0.05849	0.02942	0.99731	0.57041	0.84047	0.90788	0.70131	0.02819	0.06412	0.29334	0.79407	0.63814	0.3276	0.42291	0.00845	0.07008	0.92155	--	3.15858e-05	0.53384	0.22556	0.05587	0.48693	0.57561	0.01913	0.99181	0.17053	0.01645	0.63967	0.02755	0.53643	0.96507	0.25207	0.35821	0.53248	0.20269	0.24457	1.21905e-05	2.25027e-06	1.39206e-05	0.09146	0.20973	0.61803	0.00256
Tot. protein	Spearman Corr.	-0.16251	0.07446	0.0409	-0.13597	-0.02272	-0.2835*	-0.00452	0.07651	-0.05597	-0.08603	-0.13539	-0.21426*	-0.05705	-0.05299	0.19553*	0.26251*	0.29843*	0.26139*	0.16793	0.15781	0.06638	0.39606*	1	0.24302*	-0.02317	0.06357	0.10078	0.17333	0.18761	0.03952	0.08015	0.0812	0.37088*	-0.02435	-0.02164	-0.03741	-0.18246	0.03379	-0.05838	-0.17211	0.09026	0.14266	0.23691*	0.22568*	0.05717	0.04958	0.06117	-0.13045
	p-value	0.101	0.45473	0.68163	0.16873	0.82427	0.00467	0.96384	0.44017	0.57255	0.38522	0.17059	0.02896	0.56515	0.59318	0.04668	0.0071	0.00526	0.00736	0.08839	0.14673	0.54367	3.15858e-05	--	0.01293	0.8154	0.52143	0.3087	0.07847	0.05651	0.69041	0.42323	0.41483	0.0132	0.80615	0.82738	0.70619	0.06376	0.73345	0.55607	0.08063	0.36219	0.14856	0.01546	0.02125	0.56431	0.61718	0.53735	0.18686
Tot. bilirubin	Spearman Corr.	-0.18803	-0.0841	-0.06223	-0.1124	-0.08412	0.05954	-0.05574	0.192	0.12583	0.00845	0.04178	0.18865	-0.02311	-0.0995	0.0473	0.15244	-0.01926	0.23014*	0.17635	0.2026	0.07523	0.0617	0.24302*	1	-0.07109	-0.00315	0.09968	0.02569	0.10646	0.21548*	-0.05255	0.00825	-0.01953	0.18152	-0.18862	-0.32554*	-0.319*	-0.03621	-0.13078	-0.23231*	0.20042*	-0.03687	0.01522	0.00658	0.06324	0.06925	0.10346	-0.01353
	p-value	0.05717	0.39834	0.53235	0.25597	0.41022	0.56033	0.57598	0.05087	0.20311	0.93215	0.67365	0.05513	0.81588	0.31494	0.63353	0.12238	0.8603	0.01876	0.07333	0.06138	0.49117	0.53384	0.01293	--	0.47331	0.97472	0.31406	0.79574	0.28208	0.02804	0.5999	0.9341	0.89987	0.06516	0.05517	0.000746124	0.000965202	0.71514	0.18574	0.01764	0.04136	0.71018	0.87816	0.94718	0.52364	0.48484	0.29597	0.89158
Glucose	Spearman Corr.	0.04617	0.11379	0.05573	0.01733	0.06004	0.04241	0.0072	-0.03087	-0.13235	-0.00654	-0.05823	-0.12322	0.07087	-0.07174	-0.15163	0.01867	-0.0309	0.02267	-0.01647	-0.02149	0.08061	-0.11985	-0.02317	-0.07109	1	-0.06804	-0.0757	0.21842*	0.1513	-0.0388	-0.1424	-0.09127	0.3411*	-0.02821	0.01827	-0.1281	-0.09203	0.11159	-0.194*	-0.0879	0.16137	-0.16812	-0.17099	-0.14543	0.10065	0.01378	-0.07834	0.21908*
	p-value	0.64329	0.25243	0.5761	0.86138	0.55704	0.67843	0.94248	0.75572	0.18048	0.94748	0.55711	0.21269	0.47468	0.46926	0.12441	0.8508	0.77762	0.81934	0.86824	0.84428	0.46063	0.22556	0.8154	0.47331	--	0.4925	0.44503	0.02592	0.12524	0.69573	0.15336	0.35921	0.02346	0.77617	0.85396	0.195	0.35281	0.25943	0.04847	0.37492	0.10173	0.08801	0.08265	0.14076	0.30935	0.88962	0.42924	0.02545
Creatinine	Spearman Corr.	-0.10046	-0.0707	-0.08526	-0.10565	-0.11917	-0.11116	0.3084*	-0.05767	-0.11163	-0.082	0.01252	-0.08525	0.01206	0.1198	0.10112	0.01001	0.28872*	-0.05821	-0.000293405	0.12033	-0.04376	0.18809	0.06357	-0.00315	-0.06804	1	0.07833	-0.04514	0.02835	0.1556	-0.00606	0.19004	0.23489	-0.12882	-0.01152	0.0046	0.13998	-0.02748	-0.04731	0.13202	-0.01664	0.149	0.17296	0.13844	-0.12239	-0.02765	0.10361	-0.09059
	p-value	0.31267	0.47793	0.39182	0.28579	0.24251	0.27585	0.00153	0.56092	0.25926	0.40796	0.89964	0.38954	0.9033	0.22577	0.30708	0.91969	0.00702	0.55722	0.99764	0.26976	0.68912	0.05587	0.52143	0.97472	0.4925	--	0.42931	0.64913	0.77514	0.11474	0.95183	0.05451	0.12483	0.19248	0.90758	0.96302	0.15642	0.78184	0.63346	0.18159	0.86682	0.13115	0.07913	0.16107	0.21583	0.78054	0.29526	0.3604
Urea	Spearman Corr.	0.10942	-0.19301	-0.09561	0.15047	-0.06418	-0.09708	-0.06363	-0.08638	0.08388	0.10495	-0.04745	0.1013	-0.0036	-0.07624	-0.07739	-0.04606	0.03041	-0.09754	-0.22846*	0.01834	-0.03252	0.06892	0.10078	0.09968	-0.0757	0.07833	1	0.15026	-0.10755	-0.14476	0.27242*	-0.29795*	-0.09627	-0.09324	0.00551	0.1026	-0.13842	0.0012	0.08301	-0.1435	0.01269	0.146	0.1965*	0.16272	-0.06312	-0.03569	0.02021	-0.11914
	p-value	0.27121	0.05078	0.3367	0.12735	0.53012	0.34162	0.52313	0.38327	0.39723	0.28904	0.6324	0.30619	0.97106	0.44174	0.43491	0.64246	0.78102	0.3246	0.01967	0.86691	0.76629	0.48693	0.3087	0.31406	0.44503	0.42931	--	0.1279	0.27715	0.14262	0.00561	0.00224	0.53418	0.34651	0.9557	0.3	0.16112	0.99035	0.40217	0.14616	0.89827	0.13918	0.04558	0.09886	0.52442	0.71909	0.83861	0.22834
Triglycerides	Spearman Corr.	-0.1339	0.07228	-0.00122	-0.1155	0.00479	0.02338	0.15976	0.03927	-0.13976	0.00142	0.11232	-0.0294	0.03092	-0.09852	-0.15339	0.02982	-0.14215	-0.0713	-0.15808	-0.01568	0.03069	0.05552	0.17333	0.02569	0.21842*	-0.04514	0.15026	1	0.11929	-0.21613*	0.15162	-0.08475	0.08826	-0.1762	0.22587*	0.0507	0.000312176	0.25935*	-0.17026	-0.09341	0.1644	0.13695	0.09135	0.11102	-0.04924	-0.12738	-0.08283	0.07892
	p-value	0.17752	0.46809	0.99025	0.24299	0.9627	0.81927	0.10696	0.69228	0.15706	0.98861	0.2563	0.76703	0.75534	0.31972	0.12006	0.7638	0.19169	0.47201	0.109	0.8861	0.7791	0.57561	0.07847	0.79574	0.02592	0.64913	0.1279	--	0.22777	0.02756	0.1282	0.39469	0.56889	0.07358	0.02114	0.60928	0.99749	0.00785	0.08399	0.34561	0.09539	0.16567	0.3564	0.26188	0.6196	0.19756	0.40322	0.42584
Cholesterol	Spearman Corr.	0.0827	0.18079	0.22703*	-0.11977	0.23177*	-0.11578	0.05884	-0.01239	0.00765	-0.10455	-0.16775	-0.22775*	-0.12473	-0.11176	-0.13045	0.0318	0.07121	0.04167	0.0192	0.03978	0.05478	0.22945*	0.18761	0.10646	0.1513	0.02835	-0.10755	0.11929	1	0.09173	-0.03631	0.19957*	0.29765*	0.07986	0.17969	0.08994	-0.08486	0.15464	-0.02706	-0.15118	0.09068	0.16202	0.19795*	0.15496	-0.01808	0.02975	0.23815*	0.06258
	p-value	0.40629	0.06762	0.0211	0.22587	0.02166	0.25625	0.55495	0.90062	0.93856	0.29088	0.08873	0.02007	0.20711	0.25869	0.18685	0.74862	0.51473	0.67445	0.84659	0.71613	0.61642	0.01913	0.05651	0.28208	0.12524	0.77514	0.27715	0.22777	--	0.35439	0.71712	0.04327	0.04973	0.4203	0.06796	0.36389	0.39173	0.11703	0.78514	0.12555	0.35993	0.10034	0.04398	0.11626	0.85543	0.76431	0.01491	0.52799
hsCRP	Spearman Corr.	-0.13945	-0.07058	-0.00184	-0.14509	-0.03489	-0.11405	0.13364	0.00874	0.01619	-0.12343	0.02881	0.11706	0.26558*	0.04273	0.07928	0.01962	0.20585	0.15505	0.24003*	0.0303	0.20203	0.00102	0.03952	0.21548*	-0.0388	0.1556	-0.14476	-0.21613*	0.09173	1	-0.2812*	0.19829*	0.31247*	0.21085*	-0.0672	-0.16557	0.01583	-0.01243	-0.04738	0.04133	0.03997	-0.03016	-0.0245	-0.03274	-0.02948	0.02188	0.10258	0.00338
	p-value	0.16005	0.4787	0.98526	0.1417	0.73307	0.26346	0.17836	0.92981	0.87041	0.21191	0.77157	0.23664	0.00643	0.66672	0.42372	0.84333	0.05724	0.11603	0.01412	0.78179	0.06212	0.99181	0.69041	0.02804	0.69573	0.11474	0.14262	0.02756	0.35439	--	0.0042	0.04466	0.03892	0.03167	0.4979	0.09303	0.87331	0.90034	0.6329	0.67699	0.68706	0.76117	0.80498	0.74146	0.76643	0.82555	0.30008	0.9728
K+	Spearman Corr.	0.02069	-0.17782	-0.19885*	0.14811	-0.05243	0.01059	-0.11089	0.15155	0.08814	0.05263	0.09326	-0.00461	0.00972	-0.07387	-0.0413	0.09784	-0.14471	-0.0316	-0.1501	-0.03308	-0.19248	0.13675	0.08015	-0.05255	-0.1424	-0.00606	0.27242*	0.15162	-0.03631	-0.2812*	1	-0.21393*	-0.44778*	-0.28115*	0.11095	0.126	-0.16844	0.10502	0.04497	-0.21829*	0.07463	0.1203	0.12883	0.07467	-0.06843	-0.01002	0.11011	-0.0358
	p-value	0.8373	0.07523	0.04621	0.13737	0.61191	0.91841	0.26959	0.12837	0.37837	0.59932	0.35119	0.96331	0.92274	0.46058	0.68023	0.3279	0.18908	0.75257	0.13211	0.76515	0.07941	0.17053	0.42323	0.5999	0.15336	0.95183	0.00561	0.1282	0.71712	0.0042	--	0.03085	0.0026	0.0042	0.26695	0.20697	0.09059	0.2935	0.65354	0.02752	0.45599	0.22846	0.19689	0.45573	0.49436	0.9204	0.27061	0.72094
Na+	Spearman Corr.	-0.19152	0.12975	0.05046	-0.20497*	0.01277	0.013	0.03048	-0.01557	-0.05767	0.14201	-0.15638	-0.11133	-0.05376	-0.09515	0.03666	0.02897	-0.05339	0.05148	0.06262	0.04175	0.02582	0.23588*	0.0812	0.00825	-0.09127	0.19004	-0.29795*	-0.08475	0.19957*	0.19829*	-0.21393*	1	0.12173	-0.02329	-0.06354	-0.13535	-0.14926	0.00854	-0.10256	-0.1291	0.09712	0.10602	0.15229	0.12012	-0.04875	0.01511	0.14955	-0.09358
	p-value	0.05381	0.19367	0.61449	0.03781	0.90123	0.89944	0.76107	0.87593	0.56286	0.15244	0.11469	0.26291	0.58968	0.33902	0.71313	0.77144	0.62747	0.60556	0.52974	0.7044	0.81452	0.01645	0.41483	0.9341	0.35921	0.05451	0.00224	0.39469	0.04327	0.04466	0.03085	--	0.43119	0.81539	0.52372	0.17282	0.13237	0.93179	0.30262	0.19371	0.32908	0.28651	0.12462	0.22682	0.62481	0.87961	0.13163	0.34713
Uric acid	Spearman Corr.	-0.16517	0.21499	0.33056*	-0.39506*	0.23565	-0.21376	0.11924	-0.36519*	-0.35361*	-0.24543	-0.19637	-0.2869	-0.05083	0.10249	0.16056	0.0024	0.39629*	0.04376	0.06688	0.01553	0.19859	0.07257	0.37088*	-0.01953	0.3411*	0.23489	-0.09627	0.08826	0.29765*	0.31247*	-0.44778*	0.12173	1	0.06991	-0.04821	0.12046	0.31489*	-0.11854	0.03009	0.28903	-0.21212	0.07239	0.00183	0.08273	-0.09131	-0.23568	-0.22025	0.17838
	p-value	0.28397	0.16108	0.02841	0.00795	0.12821	0.1687	0.44073	0.01479	0.01854	0.10832	0.2014	0.059	0.74317	0.50798	0.29779	0.98768	0.00774	0.77788	0.66621	0.9203	0.19626	0.63967	0.0132	0.89987	0.02346	0.12483	0.53418	0.56889	0.04973	0.03892	0.0026	0.43119	--	0.65205	0.75599	0.43604	0.03735	0.44346	0.84624	0.05706	0.16687	0.64053	0.99058	0.5934	0.55552	0.12353	0.15082	0.24667
AST/ALT ratio	Spearman Corr.	0.07119	0.12551	0.11742	-0.03433	0.04767	-0.12156	-0.26713*	-0.14777	2.22404e-05	-0.08392	0.15483	0.10056	0.06545	0.04855	0.09236	-0.4248*	0.04599	-0.01442	-0.00521	0.11661	0.11378	-0.21613*	-0.02435	0.18152	-0.02821	-0.12882	-0.09324	-0.1762	0.07986	0.21085*	-0.28115*	-0.02329	0.06991	1	-0.20439*	-0.12784	-0.00829	-0.23128*	0.07236	0.0816	-0.10206	-0.26889*	-0.33835*	-0.33114*	-0.05676	-0.03363	0.0138	0.22232*
	p-value	0.47485	0.2065	0.2375	0.72933	0.64112	0.23311	0.00638	0.1344	0.99982	0.397	0.11656	0.30976	0.50917	0.62457	0.35106	6.97121e-06	0.67411	0.88449	0.95817	0.28498	0.2969	0.02755	0.80615	0.06516	0.77617	0.19248	0.34651	0.07358	0.4203	0.03167	0.0042	0.81539	0.65205	--	0.03742	0.19591	0.93342	0.01817	0.46538	0.41021	0.30256	0.00578	0.000443047	0.000595733	0.56711	0.7347	0.8894	0.02331
WBC (×10^9/L)	Spearman Corr.	0.11217	0.07218	0.02174	0.06706	0.13109	0.08047	0.06974	-0.02018	0.053	-0.01565	0.13645	0.03493	0.05816	0.03638	-0.01272	-0.08732	0.05064	-0.22408*	-0.19132	-0.1248	0.09172	0.06131	-0.02164	-0.18862	0.01827	-0.01152	0.00551	0.22587*	0.17969	-0.0672	0.11095	-0.06354	-0.04821	-0.20439*	1	0.43679*	0.15148	0.88351*	-0.30071*	-0.20824*	0.33835*	0.31166*	0.24102*	0.20764*	-0.14373	-0.08882	0.12488	0.08574
	p-value	0.25927	0.46871	0.82746	0.49883	0.19821	0.43088	0.4839	0.83887	0.59311	0.87474	0.16723	0.72484	0.55754	0.71387	0.89801	0.3781	0.64332	0.02221	0.05171	0.25226	0.40097	0.53643	0.82738	0.05517	0.85396	0.90758	0.9557	0.02114	0.06796	0.4979	0.26695	0.52372	0.75599	0.03742	--	3.55836e-06	0.12479	2.25897e-35	0.00192	0.0339	0.000443015	0.00128	0.01371	0.03442	0.14549	0.36993	0.20656	0.38679
LYM (×10^9/L)	Spearman Corr.	0.2731*	0.03132	0.10828	0.10297	0.0974	-0.09471	0.14992	-0.19078	-0.10999	-0.13009	0.14795	-0.13778	-0.05173	-0.12868	-0.08062	-0.15154	0.06269	-0.22727*	-0.15273	-0.16685	0.16544	-0.00435	-0.03741	-0.32554*	-0.1281	0.0046	0.1026	0.0507	0.08994	-0.16557	0.126	-0.13535	0.12046	-0.12784	0.43679*	1	0.40773*	0.02435	0.64881*	0.2482*	-0.61819*	0.19964*	0.09304	0.10334	-0.15149	-0.12636	-0.03903	0.09364
	p-value	0.00525	0.75344	0.27626	0.29825	0.34004	0.35357	0.13066	0.05239	0.26637	0.1881	0.13393	0.1631	0.60199	0.19296	0.41588	0.12464	0.56634	0.02033	0.12166	0.12466	0.12793	0.96507	0.70619	0.000746124	0.195	0.96302	0.3	0.60928	0.36389	0.09303	0.20697	0.17282	0.43604	0.19591	3.55836e-06	--	1.73909e-05	0.80615	9.48894e-14	0.01107	2.71546e-12	0.04217	0.34753	0.29653	0.12476	0.2012	0.69408	0.3444
MID (×10^9/L)	Spearman Corr.	0.14851	0.03208	0.01146	0.07586	-0.02984	-0.04001	0.09421	-0.07166	-0.0494	-0.12035	0.16713	0.01291	0.19126	0.14294	-0.03736	-0.20021*	0.14069	-0.23466*	-0.09011	-0.13337	0.04331	-0.11332	-0.18246	-0.319*	-0.09203	0.13998	-0.13842	0.000312176	-0.08486	0.01583	-0.16844	-0.14926	0.31489*	-0.00829	0.15148	0.40773*	1	-0.15185	0.25974*	0.9231*	-0.55604*	-0.02599	-0.17093	-0.12002	-0.17481	-0.21155*	-0.22343*	0.10283
	p-value	0.13437	0.74766	0.90853	0.44404	0.77053	0.6957	0.34384	0.46977	0.61849	0.22363	0.08993	0.89648	0.05179	0.14773	0.70651	0.04157	0.19635	0.0165	0.363	0.22088	0.69217	0.25207	0.06376	0.000965202	0.35281	0.15642	0.16112	0.99749	0.39173	0.87331	0.09059	0.13237	0.03735	0.93342	0.12479	1.73909e-05	--	0.12384	0.00775	3.94453e-44	8.91289e-10	0.79337	0.08276	0.22492	0.07593	0.0311	0.02261	0.29893
GRA (×10^9/L)	Spearman Corr.	0.01989	0.08857	-0.00438	0.03512	0.13848	0.12374	0.03883	0.06212	0.10536	0.07168	0.03764	0.10301	0.06894	0.05023	0.02917	0.02885	0.00978	-0.11056	-0.12511	-0.04976	0.03928	0.09101	0.03379	-0.03621	0.11159	-0.02748	0.0012	0.25935*	0.15464	-0.01243	0.10502	0.00854	-0.11854	-0.23128*	0.88351*	0.02435	-0.15185	1	-0.64162*	-0.47292*	0.71675*	0.28434*	0.266*	0.22594*	-0.05901	-0.01296	0.16656	0.01521
	p-value	0.84194	0.37363	0.96501	0.7234	0.17389	0.22476	0.69696	0.53104	0.28711	0.46963	0.70444	0.29809	0.4868	0.61263	0.76881	0.77123	0.92879	0.26388	0.20571	0.64914	0.71953	0.35821	0.73345	0.71514	0.25943	0.78184	0.99035	0.00785	0.11703	0.90034	0.2935	0.93179	0.44346	0.01817	2.25897e-35	0.80615	0.12384	--	2.15732e-13	3.99097e-07	1.16995e-17	0.00344	0.00635	0.0211	0.55184	0.89612	0.09105	0.8782
LYM (%)	Spearman Corr.	0.17406	-0.07419	0.07547	0.05273	-0.01416	-0.15904	0.08763	-0.15675	-0.1503	-0.15894	0.03212	-0.10929	-0.14006	-0.17032	-0.10847	-0.11265	0.07051	-0.05543	-0.00661	-0.11353	0.04828	-0.0619	-0.05838	-0.13078	-0.194*	-0.04731	0.08301	-0.17026	-0.02706	-0.04738	0.04497	-0.10256	0.03009	0.07236	-0.30071*	0.64881*	0.25974*	-0.64162*	1	0.37411*	-0.89346*	-0.05416	-0.09796	-0.07146	-0.03213	-0.03953	-0.11151	0.04532
	p-value	0.07867	0.45643	0.44867	0.59498	0.88996	0.11777	0.37873	0.11204	0.12779	0.10705	0.74617	0.26943	0.15616	0.08388	0.27304	0.25488	0.51886	0.57622	0.94689	0.29798	0.65891	0.53248	0.55607	0.18574	0.04847	0.63346	0.40217	0.08399	0.78514	0.6329	0.65354	0.30262	0.84624	0.46538	0.00192	9.48894e-14	0.00775	2.15732e-13	--	9.14855e-05	3.06961e-37	0.58502	0.32252	0.471	0.74608	0.69036	0.25976	0.64782
MID (%)	Spearman Corr.	0.10375	0.00219	0.00202	0.03377	-0.07766	-0.07172	0.05201	-0.06243	-0.07283	-0.10952	0.11802	-0.00219	0.15046	0.09603	-0.04593	-0.15866	0.11569	-0.13018	-0.01847	-0.06102	0.02796	-0.12594	-0.17211	-0.23231*	-0.0879	0.13202	-0.1435	-0.09341	-0.15118	0.04133	-0.21829*	-0.1291	0.28903	0.0816	-0.20824*	0.2482*	0.9231*	-0.47292*	0.37411*	1	-0.68416*	-0.15168	-0.27783*	-0.21356*	-0.12594	-0.18671	-0.27769*	0.09466
	p-value	0.29697	0.98245	0.98385	0.73362	0.4472	0.4828	0.60186	0.52895	0.4625	0.26839	0.23278	0.98238	0.12737	0.33218	0.6434	0.10769	0.28883	0.18778	0.85235	0.57678	0.79828	0.20269	0.08063	0.01764	0.37492	0.18159	0.14616	0.34561	0.12555	0.67699	0.02752	0.19371	0.05706	0.41021	0.0339	0.01107	3.94453e-44	3.99097e-07	9.14855e-05	--	1.18828e-15	0.12429	0.0043	0.0295	0.20269	0.05773	0.00432	0.33914
GRA (%)	Spearman Corr.	-0.1579	0.02235	-0.07263	-0.04013	0.03177	0.13599	-0.08858	0.15868	0.15481	0.14969	-0.09221	0.11041	0.04962	0.09388	0.08292	0.13919	-0.0704	0.07032	-0.00942	0.08749	-0.06944	0.11511	0.09026	0.20042*	0.16137	-0.01664	0.01269	0.1644	0.09068	0.03997	0.07463	0.09712	-0.21212	-0.10206	0.33835*	-0.61819*	-0.55604*	0.71675*	-0.89346*	-0.68416*	1	0.11524	0.20939*	0.15263	0.08452	0.13589	0.23494*	-0.10693
	p-value	0.11117	0.8227	0.46597	0.68589	0.75614	0.18182	0.3736	0.10764	0.11661	0.12934	0.35184	0.26452	0.61693	0.34317	0.40266	0.15878	0.51951	0.47813	0.92442	0.42314	0.52525	0.24457	0.36219	0.04136	0.10173	0.86682	0.89827	0.09539	0.35993	0.68706	0.45599	0.32908	0.16687	0.30256	0.000443015	2.71546e-12	8.91289e-10	1.16995e-17	3.06961e-37	1.18828e-15	--	0.24407	0.0329	0.12192	0.39366	0.169	0.01636	0.27998
RBC (×10^12/L)	Spearman Corr.	-0.10493	-0.02598	-0.02862	-0.05061	-0.02834	-0.1065	0.18608	-0.13521	-0.11934	-0.01589	0.07823	-0.02005	0.02874	0.01921	0.01648	-0.06252	-0.07619	-0.22283*	-0.28925*	0.07921	0.07202	0.41447*	0.14266	-0.03687	-0.16812	0.149	0.146	0.13695	0.16202	-0.03016	0.1203	0.10602	0.07239	-0.26889*	0.31166*	0.19964*	-0.02599	0.28434*	-0.05416	-0.15168	0.11524	1	0.81432*	0.84024*	-0.40335*	-0.42796*	-0.11138	-0.30436*
	p-value	0.2915	0.79449	0.77415	0.60994	0.78179	0.29661	0.05984	0.17114	0.22757	0.87278	0.42991	0.8399	0.77209	0.84656	0.86816	0.52836	0.48568	0.02299	0.0029	0.46848	0.50993	1.21905e-05	0.14856	0.71018	0.08801	0.13115	0.13918	0.16567	0.10034	0.76117	0.22846	0.28651	0.64053	0.00578	0.00128	0.04217	0.79337	0.00344	0.58502	0.12429	0.24407	--	7.68283e-26	7.17462e-29	2.18076e-05	5.85486e-06	0.26032	0.00168
HGB (g/L)	Spearman Corr.	-0.18972	-0.03286	-0.0159	-0.10197	-0.03298	-0.07639	0.20588*	-0.11939	-0.12401	0.0274	-0.04723	-0.13744	0.08648	0.02473	0.02948	0.04474	-0.02787	-0.11687	-0.20547*	0.14072	0.00131	0.44471*	0.23691*	0.01522	-0.17099	0.17296	0.1965*	0.09135	0.19795*	-0.0245	0.12883	0.15229	0.00183	-0.33835*	0.24102*	0.09304	-0.17093	0.266*	-0.09796	-0.27783*	0.20939*	0.81432*	1	0.96878*	0.01572	0.0766	0.11707	-0.57142*
	p-value	0.05492	0.74175	0.87331	0.30299	0.74716	0.45468	0.03695	0.22738	0.20977	0.78244	0.63397	0.16412	0.38271	0.80324	0.76644	0.65201	0.79895	0.23741	0.0364	0.19623	0.99047	2.25027e-06	0.01546	0.87816	0.08265	0.07913	0.04558	0.3564	0.04398	0.80498	0.19689	0.12462	0.99058	0.000443047	0.01371	0.34753	0.08276	0.00635	0.32252	0.0043	0.0329	7.68283e-26	--	1.34282e-63	0.87418	0.43963	0.23661	2.37686e-10
HCT (%)	Spearman Corr.	-0.164	-0.01312	0.00399	-0.07712	-0.02233	-0.08413	0.24544*	-0.14094	-0.1575	0.03524	-0.04716	-0.13203	0.06753	0.01865	0.01069	0.02243	-0.02989	-0.14049	-0.17833	0.12547	0.06287	0.41197*	0.22568*	0.00658	-0.14543	0.13844	0.16272	0.11102	0.15496	-0.03274	0.07467	0.12012	0.08273	-0.33114*	0.20764*	0.10334	-0.12002	0.22594*	-0.07146	-0.21356*	0.15263	0.84024*	0.96878*	1	0.03722	-0.00455	-0.09636	-0.57352*
	p-value	0.09786	0.89533	0.96811	0.43647	0.8272	0.41013	0.01246	0.15355	0.11033	0.72248	0.63452	0.18156	0.49577	0.85092	0.91421	0.82123	0.78471	0.15488	0.07011	0.24971	0.56524	1.39206e-05	0.02125	0.94718	0.14076	0.16107	0.09886	0.26188	0.11626	0.74146	0.45573	0.22682	0.5934	0.000595733	0.03442	0.29653	0.22492	0.0211	0.471	0.0295	0.12192	7.17462e-29	1.34282e-63	--	0.70756	0.96345	0.3305	1.97361e-10
MCV (fL)	Spearman Corr.	0.02965	-0.00972	0.04699	0.01946	0.04521	0.03545	0.0151	-0.04871	-0.05801	0.17982	-0.20786*	-0.13326	0.06278	-0.04509	0.10065	0.17381	0.11546	0.19217	0.29137*	0.00517	-0.05375	-0.16635	0.05717	0.06324	0.10065	-0.12239	-0.06312	-0.04924	-0.01808	-0.02948	-0.06843	-0.04875	-0.09131	-0.05676	-0.14373	-0.15149	-0.17481	-0.05901	-0.03213	-0.12594	0.08452	-0.40335*	0.01572	0.03722	1	0.86023*	0.074	-0.27461*
	p-value	0.76625	0.9224	0.6374	0.84458	0.65845	0.72895	0.87967	0.62342	0.5586	0.06777	0.03423	0.17746	0.52664	0.64944	0.30935	0.07764	0.2898	0.05066	0.00269	0.96232	0.62308	0.09146	0.56431	0.52364	0.30935	0.21583	0.52442	0.6196	0.85543	0.76643	0.49436	0.62481	0.55552	0.56711	0.14549	0.12476	0.07593	0.55184	0.74608	0.20269	0.39366	2.18076e-05	0.87418	0.70756	--	1.33127e-31	0.45535	0.00479
MCH (pg)	Spearman Corr.	0.02248	-0.00447	0.05034	-0.03372	0.01637	-0.0019	-0.01169	0.01728	0.01669	0.10292	-0.22074*	-0.13173	0.11373	-0.0191	0.11148	0.16893	0.13166	0.20315*	0.24241*	0.03062	-0.07722	-0.12402	0.04958	0.06925	0.01378	-0.02765	-0.03569	-0.12738	0.02975	0.02188	-0.01002	0.01511	-0.23568	-0.03363	-0.08882	-0.12636	-0.21155*	-0.01296	-0.03953	-0.18671	0.13589	-0.42796*	0.0766	-0.00455	0.86023*	1	0.47183*	-0.30106*
	p-value	0.82166	0.96428	0.6136	0.734	0.87289	0.98517	0.90667	0.86182	0.86643	0.29847	0.02434	0.18254	0.25032	0.8474	0.25988	0.08648	0.2269	0.03861	0.01316	0.77956	0.47976	0.20973	0.61718	0.48484	0.88962	0.78054	0.71909	0.19756	0.76431	0.82555	0.9204	0.87961	0.12353	0.7347	0.36993	0.2012	0.0311	0.89612	0.69036	0.05773	0.169	5.85486e-06	0.43963	0.96345	1.33127e-31	--	4.28131e-07	0.0019
MCHC (g/L)	Spearman Corr.	-0.03359	0.00208	0.01214	-0.14181	-0.01396	-0.02036	-0.11421	0.02076	0.09057	-0.04437	-0.08212	0.02225	0.07854	-0.03997	0.19623*	0.04272	0.03539	0.05934	-0.02676	0.0293	-0.18114	0.04946	0.06117	0.10346	-0.07834	0.10361	0.02021	-0.08283	0.23815*	0.10258	0.11011	0.14955	-0.22025	0.0138	0.12488	-0.03903	-0.22343*	0.16656	-0.11151	-0.27769*	0.23494*	-0.11138	0.11707	-0.09636	0.074	0.47183*	1	-0.05209
	p-value	0.73624	0.98338	0.90314	0.15102	0.89152	0.84228	0.25067	0.8343	0.36051	0.65471	0.40722	0.82262	0.42804	0.68708	0.04589	0.66674	0.74632	0.54959	0.78742	0.78888	0.09511	0.61803	0.53735	0.29597	0.42924	0.29526	0.83861	0.40322	0.01491	0.30008	0.27061	0.13163	0.15082	0.8894	0.20656	0.69408	0.02261	0.09105	0.25976	0.00432	0.01636	0.26032	0.23661	0.3305	0.45535	4.28131e-07	--	0.59949
RDWc (%)	Spearman Corr.	0.30779*	0.15353	0.14426	0.09411	0.28707*	0.11938	-0.05366	-0.10349	-0.06373	-0.16291	0.02461	0.00131	0.02648	-0.00406	-0.04557	-0.08772	0.0785	0.00814	0.13928	-0.09961	0.12656	-0.29274*	-0.13045	-0.01353	0.21908*	-0.09059	-0.11914	0.07892	0.06258	0.00338	-0.0358	-0.09358	0.17838	0.22232*	0.08574	0.09364	0.10283	0.01521	0.04532	0.09466	-0.10693	-0.30436*	-0.57142*	-0.57352*	-0.27461*	-0.30106*	-0.05209	1
	p-value	0.00156	0.12153	0.14598	0.34197	0.00416	0.24165	0.59034	0.29581	0.52039	0.09848	0.80418	0.98949	0.7896	0.96738	0.64597	0.37593	0.47247	0.93464	0.15851	0.36149	0.24556	0.00256	0.18686	0.89158	0.02545	0.3604	0.22834	0.42584	0.52799	0.9728	0.72094	0.34713	0.24667	0.02331	0.38679	0.3444	0.29893	0.8782	0.64782	0.33914	0.27998	0.00168	2.37686e-10	1.97361e-10	0.00479	0.0019	0.59949	--
PLT (×10^9/L)	Spearman Corr.	0.17493	0.15716	0.14322	0.00207	0.21944*	0.00531	0.000319502	0.01759	-0.04876	-0.15064	-0.21157*	-0.09101	-0.04199	0.02438	-0.18967	-0.17449	0.13053	-0.23748*	-0.08486	-0.27888*	0.22262*	-0.03746	-0.05139	-0.21977*	0.00579	0.00757	-0.07523	0.00779	0.03413	-0.0144	-0.0247	0.07094	0.09437	-0.09557	0.37377*	0.22397*	0.26762*	0.26367*	-0.03135	0.12551	0.00429	-0.1206	-0.22119*	-0.22524*	-0.19533*	-0.11541	-0.03042	0.27439*
	p-value	0.07865	0.11469	0.15098	0.98344	0.0308	0.95886	0.99746	0.86002	0.62478	0.12879	0.03192	0.36056	0.67366	0.80688	0.05499	0.07793	0.23375	0.01572	0.39405	0.00975	0.04058	0.7072	0.60615	0.02571	0.95368	0.93953	0.45012	0.93773	0.73217	0.88519	0.8063	0.47864	0.5423	0.33691	0.000100663	0.02295	0.00628	0.00712	0.75325	0.2065	0.96566	0.22495	0.02475	0.02217	0.04802	0.24569	0.76036	0.00503
PCT (%)	Spearman Corr.	0.19511*	0.15766	0.11404	0.05527	0.20538*	0.02267	0.00392	0.07261	-0.01027	-0.07387	-0.15249	-0.06946	-0.06388	0.00717	-0.15972	-0.11327	0.09319	-0.20062*	-0.09968	-0.25232*	0.16725	-0.02719	-0.04815	-0.24022*	0.0092	-0.03139	-0.05319	-0.00464	0.03621	-0.06466	0.04871	0.0483	0.05932	-0.15707	0.41145*	0.26984*	0.27955*	0.28708*	-0.01112	0.12408	-0.00666	-0.08249	-0.17277	-0.17921	-0.19422*	-0.1223	-0.04667	0.21917*
	p-value	0.04827	0.11173	0.25138	0.57737	0.04248	0.82467	0.96867	0.46387	0.91763	0.45613	0.12227	0.48351	0.51941	0.94244	0.10533	0.25226	0.39342	0.04115	0.31403	0.01909	0.12376	0.78409	0.62742	0.01404	0.92619	0.75177	0.59181	0.96274	0.71517	0.51433	0.62684	0.62807	0.70212	0.1113	1.43112e-05	0.0056	0.00405	0.00313	0.91082	0.2095	0.94646	0.40516	0.07946	0.06872	0.0482	0.21616	0.63805	0.02539
MPV (fL)	Spearman Corr.	-0.02989	-0.08298	-0.14656	0.10996	-0.15204	0.03461	-0.01493	0.11743	0.08883	0.22879*	0.24371*	0.05777	-0.02368	-0.06044	0.14308	0.22661*	-0.20682	0.15128	-0.08508	0.18423	-0.20142	0.08207	0.03593	-0.03286	0.03109	-0.07842	0.09898	-0.01633	-0.01454	-0.14986	0.27588*	-0.05193	-0.08119	-0.23808*	-0.01521	0.08429	-0.0861	-0.02306	0.06359	-0.0721	-0.03649	0.20317*	0.29132*	0.27199*	0.0483	0.03521	0.04763	-0.29104*
	p-value	0.76438	0.40465	0.1396	0.26649	0.13504	0.73509	0.88104	0.23515	0.36987	0.01949	0.01267	0.5602	0.8114	0.54224	0.14734	0.02071	0.05605	0.12528	0.39047	0.08949	0.06293	0.40753	0.71726	0.74056	0.75402	0.42881	0.31749	0.86934	0.88355	0.1289	0.00501	0.60238	0.60035	0.01495	0.87821	0.39494	0.38482	0.81629	0.52135	0.46701	0.71307	0.03859	0.0027	0.00522	0.62632	0.72274	0.63111	0.00272
PDWc (%)	Spearman Corr.	-0.01881	-0.04565	-0.11332	0.09001	-0.14297	0.01759	0.05826	0.01099	-0.00532	0.23964*	0.27311*	0.03999	0.04173	-0.09351	0.12101	0.14218	-0.11493	0.10834	-0.11126	0.17996	-0.13575	0.0142	0.05626	-0.04353	0.04006	-0.01415	0.14907	0.06305	-0.03861	-0.125	0.16552	-0.0108	0.13445	-0.11831	0.05299	0.07366	-0.05999	0.05232	-0.01314	-0.06258	0.00829	0.17977	0.27386*	0.26714*	0.06478	0.0509	0.01498	-0.24478*
	p-value	0.85038	0.64701	0.25439	0.36352	0.16021	0.86354	0.55882	0.91184	0.95722	0.01428	0.00503	0.68689	0.67405	0.34507	0.2211	0.14994	0.29203	0.27362	0.26084	0.09731	0.21266	0.88625	0.57057	0.66084	0.6864	0.88666	0.13097	0.52485	0.6972	0.20612	0.0964	0.9138	0.38422	0.23165	0.59321	0.45742	0.54525	0.59786	0.89465	0.52797	0.93341	0.06784	0.00491	0.00612	0.51353	0.60788	0.88004	0.01227
ESR (mm/h)	Spearman Corr.	0.15822	0.13617	0.07788	0.0508	0.15073	0.1201	-0.06685	0.00754	0.08213	-0.09161	-0.1336	0.02715	0.07253	-0.09531	-0.01986	0.04407	0.08801	0.20832*	0.34571*	-0.16336	0.19839	-0.46826*	-0.14526	0.09259	0.15088	-0.14647	-0.10507	-0.05424	-0.10708	0.12302	-0.29103*	-0.07158	0.03399	0.30503*	-0.14836	-0.08883	0.06583	-0.14252	0.02498	0.1481	-0.09878	-0.66338*	-0.57056*	-0.5438*	0.31127*	0.27779*	-0.01869	0.24472*
	p-value	0.11043	0.1702	0.43424	0.60857	0.13847	0.23882	0.50225	0.93943	0.40717	0.355	0.17636	0.78438	0.46438	0.33583	0.84137	0.65686	0.42036	0.03382	0.000325095	0.13288	0.06709	5.3678e-07	0.14123	0.34985	0.12629	0.1379	0.28847	0.58445	0.27927	0.21345	0.003	0.47245	0.82661	0.00164	0.13284	0.36989	0.50675	0.14896	0.80129	0.13352	0.31844	1.67542e-14	2.56335e-10	2.43649e-09	0.0013	0.0043	0.85066	0.01229
PLR	Spearman Corr.	-0.02915	0.10438	0.02672	-0.06705	0.07236	0.08208	-0.07623	0.20189*	0.1077	0.01111	-0.27651*	0.04957	-0.03174	0.06707	-0.04965	-0.04011	0.04771	-0.04051	0.02525	-0.13373	0.01265	-0.03006	0.02029	0.03461	0.07758	0.01245	-0.1265	-0.02844	-0.03593	0.07441	-0.09141	0.14144	-0.06428	-0.01377	0.03471	-0.46394*	-0.06309	0.2279*	-0.47204*	-0.07913	0.42728*	-0.23995*	-0.25976*	-0.27991*	-0.08819	-0.00929	0.0447	0.16498
	p-value	0.77115	0.29648	0.78982	0.50098	0.48119	0.42411	0.44637	0.04085	0.27886	0.91128	0.00469	0.61899	0.7503	0.50087	0.61845	0.68745	0.66461	0.68453	0.80017	0.22241	0.90855	0.76306	0.83879	0.72855	0.43602	0.90067	0.2029	0.77555	0.71863	0.45509	0.3633	0.15618	0.67848	0.89017	0.72779	7.98596e-07	0.52667	0.0206	4.81195e-07	0.42691	6.75426e-06	0.01464	0.00806	0.00419	0.37572	0.92578	0.65392	0.09584
FABP2	Spearman Corr.	-0.22988	0.02708	0.02491	-0.16016	0.10025	0.000372194	0.04268	0.13553	0.13885	-0.01585	0.04007	0.12643	0.1368	0.19739	0.07992	0.18963	0.12846	0.31585*	0.16073	0.03289	0.09116	-0.00481	0.15109	0.30392*	-0.02118	0.20449	0.04359	-0.12074	-0.10298	0.07391	-0.06433	-0.13103	0.18577	0.03874	-0.08676	-0.03992	0.193	-0.08729	0.05802	0.24504	-0.10063	0.05157	0.10543	0.04992	-0.08311	0.03454	0.05445	-0.01266
	p-value	0.08831	0.84294	0.85537	0.23401	0.47076	0.99787	0.75477	0.31479	0.30299	0.90686	0.76726	0.34868	0.31024	0.14109	0.55455	0.19189	0.40596	0.02705	0.26991	0.83215	0.55618	0.97385	0.30005	0.03375	0.88513	0.15872	0.76614	0.40859	0.48134	0.61376	0.66401	0.36951	0.36356	0.79156	0.55336	0.78537	0.18396	0.55092	0.69213	0.0897	0.49146	0.72493	0.47093	0.73338	0.5702	0.81373	0.7102	0.93118
LBP	Spearman Corr.	0.1396	-0.06087	0.03238	0.05038	-0.04999	0.12805	-0.1317	0.00466	0.00647	0.09783	-0.07815	0.04039	-0.05739	-0.07529	0.01302	-0.20567*	0.16092	-0.22136*	-0.19568	-0.06212	0.00269	-0.00745	-0.02029	-0.0743	0.07522	0.12036	0.05402	-0.05745	-0.16849	-0.02494	-0.17475	-0.05288	0.01029	-0.02109	0.04807	-0.01717	0.02382	0.08391	-0.10536	0.02538	0.06864	-0.05393	0.02843	0.02987	0.18001	0.20425*	0.05391	0.03199
	p-value	0.14029	0.52189	0.7335	0.59287	0.60741	0.18659	0.16438	0.96057	0.94532	0.29827	0.40642	0.66824	0.5424	0.42389	0.89017	0.04328	0.14866	0.02933	0.05474	0.57931	0.98088	0.94225	0.84363	0.46953	0.46401	0.24028	0.59923	0.57623	0.099	0.80841	0.09032	0.6089	0.94843	0.83757	0.64007	0.86744	0.81686	0.41384	0.30438	0.8051	0.50413	0.59982	0.78219	0.77148	0.07767	0.04478	0.59996	0.75578
Zonulin	Spearman Corr.	-0.21316*	-0.03244	-0.07868	-0.07409	-0.05631	-0.17011	0.04134	0.08573	0.10563	-0.08105	0.15338	0.00726	0.06914	0.12397	0.04102	0.19054	-0.18039	0.26007*	0.10651	0.21451	0.03525	0.10158	-0.000986547	0.13317	-0.03507	-0.04384	-0.03612	-0.05092	0.0385	0.19079	0.06732	0.0837	0.02261	0.0751	-0.02323	-0.0293	-0.09599	-0.03444	0.05208	-0.08874	0.00698	0.01143	-0.05	-0.0878	-0.23378*	-0.20595*	-0.028	0.00939
	p-value	0.0234	0.73299	0.40745	0.4313	0.56271	0.07839	0.66372	0.3623	0.26123	0.3892	0.10172	0.93859	0.46281	0.18685	0.66339	0.06156	0.10485	0.01009	0.29909	0.05296	0.75321	0.32215	0.99235	0.19348	0.73311	0.66986	0.72538	0.62038	0.70813	0.06121	0.51682	0.41752	0.88696	0.4647	0.82133	0.77573	0.34964	0.73767	0.61241	0.38741	0.94592	0.91151	0.62671	0.39248	0.02119	0.04299	0.78546	0.92728
Note: 2-tailed test of significance is used
*: Correlation is significant at the 0.05 level
[truncated: 9 more columns]
