# Supplementary material for: Biochemical, Hematological, Inflammatory, and Gut Permeability Biomarkers in Patients with Alcohol Withdrawal Syndrome with and without Delirium Tremens
Source: J Clin Med. 2024 May 8;13(10):2776. doi: 10.3390/jcm13102776 (PMC11121978; doi:10.3390/jcm13102776)
Supplement: Supplementary file 1 [file jcm-13-02776-s001.zip › Supplementary Table S5.xlsx]

## Sheet: Лист1
Table S4. Comparison of biomarker levels in AWS patients classified by inflammation level into Low- and High-inflammation clusters.
Parameters	Low-inflammation cluster	n	High-inflammation cluster	n	p-value
Biochemical parameters
ALT (U/L)	48 (22, 85)	63	39 (23, 67)	40	0.69721
Amylase (U/L)	61 (47, 73)	51	61 (48, 72)	34	0.87172
AST (U/L)	47 (24, 73)	63	35 (25, 50)	40	0.28045
GGT (U/L)	66 (26, 172)	63	62 (32, 100)	40	0.95683
CPK-MB (U/L)	20 (16, 26)	51	18 (12, 21)	34	0.05872
ALP (U/L)	141 (104, 194)	51	163 (141, 186)	34	0.0826
Albumin (g/L)	44 (42, 46)	63	44 (42, 46)	40	0.59822
Total protein (g/L)	74 (68, 79)	63	73 (69, 79)	40	0.79706
Total bilirubin (umol/L)	7.7 (5.4, 10.9)	63	6.7 (4.4, 9.5)	40	0.16842
Glucose (mmol/L)	5.1 (4.2, 6)	63	5 (4, 5.9)	40	0.82857
Creatinine (umol/L)	77 (64, 94)	63	77 (63, 95)	40	0.9838
Urea (mmol/L)	4 (3.5, 4.6)	63	3.5 (3.1, 4.2)	40	0.03935
Triglycerides (mmol/L)	1.3 (0.9, 1.8)	63	1.3 (0.9, 2.5)	40	0.28043
Cholesterol (mmol/L)	4.7 (3.7, 5.3)	63	4.7 (4, 5.6)	40	0.70976
hsCRP (mg/L)	11 (5, 21)	63	9.7 (4.4, 18.4)	40	0.64785
K+ (mmol/L)	5 (4.6, 7)	63	5.1 (4.6, 6)	38	0.47456
Na+ (mmol/L)	143 (140, 145)	63	144 (142, 147)	39	0.20508
Uric acid (mmol/L)	210 (143, 249)	27	207 (162, 313)	17	0.58759
AST/ALT ratio	0.95 (0.82, 1.29)	63	0.9 (0.7, 1.21)	40	0.24
Hematological parameters
WBC (×10^9/L)	6 (4.9, 6.9)	63	7.7 (6.6, 9)	40	4.9*10-6
LYM (×10^9/L)	1.7 (1.3, 2.1)	63	2.1 (1.5, 2.5)	40	0.17164
MID (×10^9/L)	0.37 (0.18, 0.53)	63	0.43 (0.29, 0.83)	40	0.02641
GRA (×10^9/L)	3.8 (2.8, 4.7)	63	5.1 (4, 6.5)	40	5.8*10-5
LYM (%)	28 (23, 36)	63	26 (16, 33)	40	0.04033
MID (%)	6.3 (2.6, 8.9)	63	5.4 (3.2, 9.9)	40	0.54698
GRA (%)	65 (56, 72)	63	66 (58, 81)	40	0.10509
RBC (×10^12/L)	4.4 (4, 4.8)	63	4.2 (3.8, 4.6)	40	0.09461
HGB (g/L)	132 (121, 144)	63	128 (114, 135)	40	0.0396
HCT (%)	42 (39, 46)	63	40 (37, 43)	40	0.02763
MCV (fL)	97 (92, 101)	63	96 (89, 100)	40	0.2149
MCH (pg)	30 (29, 32)	63	30 (28, 32)	40	0.62602
MCHC (g/L)	316 (309, 320)	63	315 (308, 322)	40	0.96219
RDWc (%)	14.7 (14.2, 15.5)	63	15.8 (14.9, 17.8)	40	0.00184
PLT (×10^9/L)	200 (158, 225)	63	379 (306, 438)	40	3.9*10-16
PCT (%)	0.22 (0.19, 0.26)	63	0.38 (0.32, 0.47)	40	3.6*10-15
MPV (fL)	11.5 (10.6, 12.3)	63	10.4 (10, 10.9)	40	4.1*10-5
PDWc (%)	39.8 (38.5, 41.4)	63	38.5 (37.8, 39.6)	40	7.5*10-4
Inflammatory parameters
ESR (mm/h)	5 (3, 15)	63	12 (4, 24)	40	0.02169
PLR	108 (81, 157)	63	186 (158, 261)	40	4.7*10-10
Biomarkers of gut permeability
FABP2 (ng/mL)	0.21 (0.11, 0.35)	26	0.16 (0.08, 0.3)	23	0.24506
LBP (ng/mL)	2.8 (2.4, 3.8)	60	3.1 (2.7, 3.5)	36	0.30514
Zonulin (ng/mL)	246 (98, 304)	60	235 (107, 266)	36	0.59095
Clinical data
Age	41 (34, 48)	63	47 (37, 55)	39	0.05111
Age of onset of episodic use	19 (16, 25)	63	21 (18, 25)	39	0.12828
Age of onset of systematic use	26 (23, 33)	63	30 (25, 35)	39	0.15833
Duration of addiction	11 (5, 16)	63	12 (3, 25)	40	0.87885
Age of formation of AWS	29 (25, 35)	61	34 (28, 38)	36	0.02416
AWS duration	3 (2, 3)	61	3 (2, 4)	36	0.21999
BMI	24 (22, 26)	63	24 (22, 27)	39	0.66441
Note: Data are presented as a median (Q1 - Q3).
The significance of the differences was calculated using the Mann–Whitney U test.
* Statistically significant differences are marked in red.
